# Supplementary material for: Impedimetric Detection of Cancer Markers Based on Nanofiber Copolymers
Source: Biosensors (Basel). 2024 Jan 31;14(2):77. doi: 10.3390/bios14020077 (PMC10887276; doi:10.3390/bios14020077)
Supplement: Supplementary file 1 [file biosensors-14-00077-s001.zip]

Archive with 1 entries (1 files):
- biosensors-2798156-supplementary.pdf
